# Supplementary material for: Laboratory Exploration of Several Potential Biocontrol Methods Against the Ambrosia Beetle, Euwallacea interjectus
Source: Insects. 2025 Jan 9;16(1):56. doi: 10.3390/insects16010056 (PMC11766010; doi:10.3390/insects16010056)
Supplement: Supplementary file 1 [file insects-16-00056-s001.zip]

Archive with 1 entries (1 files):
- insects-3385318-supplementary.pdf
